# Supplementary material for: Use of Ligilactobacillus salivarius SP36 as an Adjunct Culture by an Artisan Dairy and Isolation of New Autochthonous Strains with Technological Potential for Cheesemaking
Source: Foods. 2026 Apr 14;15(8):1362. doi: 10.3390/foods15081362 (PMC13114453; doi:10.3390/foods15081362)
Supplement: Supplementary file 1 [file foods-15-01362-s001.zip]

Archive with 1 entries (1 files):
- Foods_Cheese_TableS1.pptx
